# Supplementary material for: Differential gene network analysis for the identification of asthma-associated therapeutic targets in allergen-specific T-helper memory responses
Source: BMC Med Genomics. 2016 Feb 27;9:9. doi: 10.1186/s12920-016-0171-z (PMC4769846; doi:10.1186/s12920-016-0171-z)
Supplement: Additional file 1: Table S1. — Fifty most significant differentially expressed genes in HDM-stimulated versus resting CD4 T cells from HDM-sensitized atopics with asthmatics. Gene expression patterns were compared between HDM-stimulated and unstimulated CD4 T cells from HDM-sensitized atopics with asthma. Here we present the 50 most significant differentially expressed genes. (XLS 34 kb) [file 12920_2016_171_MOESM1_ESM.xls]

## Sheet: Sheet1
Additional Table 1: 50 most significant differentially expressed genes in HDM-stimulated versus unstimulated CD4 T cells from HDM-sensitized atopics with asthma
ProbeID	GeneID	EntrezID	logFC	AveExpr	P.Value
3566_at	IL4R	3566	2.14	8.79	1.82e-22
3559_at	IL2RA	3559	2.26	6.19	8.28e-20
91523_at	PCED1B	91523	1.28	6.79	9.36e-19
4118_at	MAL	4118	1.33	9.12	9.89e-19
64332_at	NFKBIZ	64332	0.95	7.93	1.86e-18
5292_at	PIM1	5292	0.89	8.52	5.35e-18
51339_at	DACT1	51339	2.53	6.69	5.72e-18
1154_at	CISH	1154	2.24	6.91	7.81e-17
5055_at	SERPINB2	5055	3.13	6.3	1.18e-16
5732_at	PTGER2	5732	1.55	7.16	2.7e-16
6875_at	TAF4B	6875	1.26	6.47	7.8e-16
197370_at	NSMCE1	197370	0.86	7.93	9.53e-16
3553_at	IL1B	3553	3.69	6.67	1.53e-15
6374_at	CXCL5	6374	2.53	9.67	2.56e-15
55180_at	LINS	55180	0.77	8.26	2.86e-15
9021_at	SOCS3	9021	1.16	6.38	3.25e-15
50943_at	FOXP3	50943	0.98	6.55	3.78e-15
817_at	CAMK2D	817	1.44	7.56	5.7e-15
57713_at	SFMBT2	57713	0.64	8.32	6.29e-15
3702_at	ITK	3702	0.61	10.62	9.22e-15
6347_at	CCL2	6347	2.36	6.58	9.5e-15
3576_at	CXCL8	3576	1.58	7.69	9.89e-15
8565_at	YARS	8565	0.59	7.25	1.06e-14
1615_at	DARS	1615	0.54	9.3	1.15e-14
84255_at	SLC37A3	84255	1.46	8.42	1.32e-14
50615_at	IL21R	50615	0.73	6.98	1.35e-14
1130_at	LYST	1130	-0.37	7.71	1.35e-14
5163_at	PDK1	5163	0.82	8.9	1.44e-14
9235_at	IL32	9235	0.51	8.46	1.49e-14
2023_at	ENO1	2023	0.62	10.7	1.81e-14
5874_at	RAB27B	5874	1.74	5.43	2e-14
54674_at	LRRN3	54674	-0.82	8.41	2.78e-14
604_at	BCL6	604	1.02	7.83	3.96e-14
3398_at	ID2	3398	0.99	7.35	4.8e-14
401409_at	RAB19	401409	1.62	6.73	4.95e-14
493_at	ATP2B4	493	0.6	9.77	6.25e-14
1803_at	DPP4	1803	1.03	8.62	8.09e-14
54602_at	NDFIP2	54602	1.61	4.58	1.37e-13
8140_at	SLC7A5	8140	0.82	6.59	1.43e-13
718_at	C3	718	1.25	5.1	1.71e-13
3091_at	HIF1A	3091	0.62	9.13	1.94e-13
3939_at	LDHA	3939	0.56	8.83	2.01e-13
7402_at	UTRN	7402	-0.47	8.81	2.44e-13
4603_at	MYBL1	4603	1.03	6.12	4.04e-13
152189_at	CMTM8	152189	0.48	7.06	5.65e-13
23118_at	TAB2	23118	0.46	9.34	6.19e-13
10320_at	IKZF1	10320	0.46	10.41	6.49e-13
51301_at	GCNT4	51301	-0.64	7.87	6.58e-13
11040_at	PIM2	11040	0.63	8.94	7.06e-13
