# Supplementary material for: Differential gene network analysis for the identification of asthma-associated therapeutic targets in allergen-specific T-helper memory responses
Source: BMC Med Genomics. 2016 Feb 27;9:9. doi: 10.1186/s12920-016-0171-z (PMC4769846; doi:10.1186/s12920-016-0171-z)
Supplement: Additional file 2: Table S2. — Fifty most significant differentially expressed genes in HDM-stimulated versus resting CD4 T cells from HDM-sensitized atopics without asthma. We compared gene expression changes in HDM-stimulated and unstimulated CD4 T cells from HDM-sensitized atopics without asthma. Here are the 50 most significant differentially expressed genes. (XLS 34 kb) [file 12920_2016_171_MOESM2_ESM.xls]

## Sheet: Sheet1
Additional Table 2: 50 most significant differentially expressed genes in HDM-stimulated versus unstimulated CD4 T cells from HDM-sensitized atopics without asthma
ProbeID	GeneID	EntrezID	logFC	AveExpr	P.Value
5163_at	PDK1	5163	0.91	8.94	2.63e-24
57713_at	SFMBT2	57713	0.75	8.3	8.88e-22
5292_at	PIM1	5292	0.9	8.58	8.87e-20
5997_at	RGS2	5997	-0.8	6.9	9.86e-20
10320_at	IKZF1	10320	0.44	10.38	1.61e-19
3702_at	ITK	3702	0.55	10.64	7.16e-19
6875_at	TAF4B	6875	1.09	6.42	1.08e-18
91523_at	PCED1B	91523	1.16	6.72	1.6e-18
9021_at	SOCS3	9021	1.37	6.38	5.08e-18
5055_at	SERPINB2	5055	2.77	6.11	5.13e-18
493_at	ATP2B4	493	0.61	9.71	5.29e-18
9214_at	FAIM3	9214	-0.52	9.55	4.36e-18
604_at	BCL6	604	0.9	7.76	1.78e-17
3398_at	ID2	3398	0.96	7.29	2.3e-17
6374_at	CXCL5	6374	2.64	9.51	2.79e-17
9781_at	RNF144A	9781	0.44	7.63	3.55e-17
3559_at	IL2RA	3559	2.05	6.01	3.61e-17
23059_at	CLUAP1	23059	0.54	7.18	3.99e-17
3553_at	IL1B	3553	3.42	6.41	5.7e-17
114804_at	RNF157	114804	0.55	7.43	6.58e-17
64332_at	NFKBIZ	64332	0.81	7.88	6.65e-17
94039_at	ZNF101	94039	0.44	8.91	7.64e-17
1503_at	CTPS1	1503	0.67	7.11	9.12e-17
441733_at	PRKXP1	441733	0.86	7	9.66e-17
55180_at	LINS	55180	0.7	8.28	1.33e-16
3091_at	HIF1A	3091	0.63	9.11	1.63e-16
939_at	CD27	939	-0.56	9.07	1.77e-16
23224_at	SYNE2	23224	0.47	9.62	2.13e-16
4609_at	MYC	4609	0.66	8.88	2.89e-16
3718_at	JAK3	3718	0.5	8.53	3.53e-16
2023_at	ENO1	2023	0.64	10.8	5e-16
1831_at	TSC22D3	1831	-0.56	7.87	5.08e-16
22904_at	SBNO2	22904	0.75	7.24	5.58e-16
3576_at	CXCL8	3576	1.59	7.57	6.2e-16
3939_at	LDHA	3939	0.55	8.89	7.24e-16
50615_at	IL21R	50615	0.76	6.96	7.59e-16
2531_at	KDSR	2531	0.44	8.11	1.56e-15
54674_at	LRRN3	54674	-0.87	8.44	1.56e-15
9235_at	IL32	9235	0.55	8.47	1.6e-15
1200_at	TPP1	1200	-0.38	8.62	1.99e-15
11040_at	PIM2	11040	0.64	8.98	2.26e-15
4199_at	ME1	4199	-1.83	4.94	2.62e-15
79887_at	PLBD1	79887	-1.89	4.76	2.69e-15
10865_at	ARID5A	10865	0.55	6.84	3.59e-15
55423_at	SIRPG	55423	-0.64	6.88	6.64e-15
1102_at	RCBTB2	1102	-1.27	6.74	8.2e-15
79026_at	AHNAK	79026	-0.44	9.23	8.06e-15
718_at	C3	718	1.28	5.1	8.49e-15
5795_at	PTPRJ	5795	-0.41	8.51	9.66e-15
