# Supplementary material for: Differential gene network analysis for the identification of asthma-associated therapeutic targets in allergen-specific T-helper memory responses
Source: BMC Med Genomics. 2016 Feb 27;9:9. doi: 10.1186/s12920-016-0171-z (PMC4769846; doi:10.1186/s12920-016-0171-z)
Supplement: Additional file 3: Table S3. — Fifty most significant differentially expressed genes in HDM-stimulated versus resting CD4 T cells from HDM-nonsensitized controls. We compared gene expression changes in HDM-stimulated and unstimulated CD4 T cells from HDM-nonsensitized controls. The 50 most significant differentially expressed genes are shown here. (XLS 33 kb) [file 12920_2016_171_MOESM3_ESM.xls]

## Sheet: Sheet1
Additional Table 3: 50 most significant differentially expressed genes in HDM-stimulated versus unstimulated CD4 T cells from HDM-nonsensitized controls
ProbeID	GeneID	EntrezID	logFC	AveExpr	P.Value
5163_at	PDK1	5163	0.95	9.09	6.75e-22
4609_at	MYC	4609	0.77	8.91	2.83e-19
493_at	ATP2B4	493	0.66	9.7	4.91e-19
5292_at	PIM1	5292	0.76	8.5	2.63e-18
57713_at	SFMBT2	57713	0.76	8.37	2.96e-18
9021_at	SOCS3	9021	1.19	6.32	3.25e-18
22904_at	SBNO2	22904	0.77	7.26	4.94e-18
118429_at	ANTXR2	118429	-0.57	8.53	1.06e-17
50615_at	IL21R	50615	0.69	6.97	3e-17
3655_at	ITGA6	3655	0.63	8.97	3.99e-17
4144_at	MAT2A	4144	0.36	10.29	7.37e-17
288_at	ANK3	288	0.61	7.64	1.09e-16
23059_at	CLUAP1	23059	0.58	7.26	1.29e-16
55180_at	LINS	55180	0.64	8.29	2.13e-16
1503_at	CTPS1	1503	0.67	7.13	2.64e-16
3718_at	JAK3	3718	0.53	8.56	4.7e-16
2023_at	ENO1	2023	0.57	10.8	4.94e-16
152189_at	CMTM8	152189	0.75	7.14	5.15e-16
604_at	BCL6	604	0.82	7.62	7.23e-16
6875_at	TAF4B	6875	0.87	6.35	1.31e-15
3702_at	ITK	3702	0.43	10.54	2.19e-15
84803_at	AGPAT9	84803	-1.05	6.36	2.84e-15
114804_at	RNF157	114804	0.54	7.53	3.2e-15
3553_at	IL1B	3553	2.56	6.04	4.06e-15
91523_at	PCED1B	91523	0.74	6.55	4.22e-15
4199_at	ME1	4199	-1.73	5.05	4.37e-15
51735_at	RAPGEF6	51735	0.36	9.28	7.27e-15
79887_at	PLBD1	79887	-1.63	4.7	8.09e-15
7045_at	TGFBI	7045	-1.49	6.55	7.95e-15
11040_at	PIM2	11040	0.66	9.01	9e-15
10875_at	FGL2	10875	-1.94	7.12	9.45e-15
84159_at	ARID5B	84159	0.51	9.07	1.13e-14
2015_at	EMR1	2015	0.81	6.66	1.15e-14
23160_at	WDR43	23160	0.45	8.42	1.27e-14
10320_at	IKZF1	10320	0.44	10.39	1.34e-14
4069_at	LYZ	4069	-1.64	9.97	1.61e-14
2316_at	FLNA	2316	-0.34	8.8	1.68e-14
54674_at	LRRN3	54674	-0.74	8.77	2.48e-14
23224_at	SYNE2	23224	0.48	9.58	2.62e-14
2934_at	GSN	2934	-0.83	7.41	2.76e-14
10606_at	PAICS	10606	0.66	7.8	2.96e-14
4064_at	CD180	4064	-1.41	5.45	3.26e-14
27284_at	SULT1B1	27284	0.65	8.04	4.31e-14
94039_at	ZNF101	94039	0.4	8.94	4.46e-14
6374_at	CXCL5	6374	2.56	9.22	4.89e-14
10628_at	TXNIP	10628	-0.32	11.74	5.04e-14
26289_at	AK5	26289	-0.66	6.29	9.7e-14
23603_at	CORO1C	23603	-0.7	7.89	1.14e-13
1536_at	CYBB	1536	-1.08	9.89	1.26e-13
