# Supplementary material for: Differential gene network analysis for the identification of asthma-associated therapeutic targets in allergen-specific T-helper memory responses
Source: BMC Med Genomics. 2016 Feb 27;9:9. doi: 10.1186/s12920-016-0171-z (PMC4769846; doi:10.1186/s12920-016-0171-z)
Supplement: Additional file 8: Table S4. — Upregulated and differentially expressed genes in the HDM-sensitized atopics with asthma compared to HDM-nonsensitized controls. Differential network analysis of the responses in HDM-sensitized atopics with asthma versus HDM-nonsensitized controls identified genes with upregulated expression and coexpression (region 3, P = 0.0009) patterns in the asthmatic group. Genes identified were exclusively from the blue module (Fig. 6a). (XLS 32 kb) [file 12920_2016_171_MOESM8_ESM.xls]

## Sheet: Sheet1
Additional Table 4: Upregulated and differentially expressed genes in the HDM atopics with asthma compared to HDM-nonsensitized controls.
GeneID	EntrezID	ttest	DiffK
IL4R	3566	16.281	0.7068
CAMK2D	817	13.7416	0.6895
DACT1	51339	17.625	0.664
RAB19	401409	11.5898	0.6359
NSMCE1	197370	15.5462	0.6184
NDFIP2	54602	12.1802	0.5942
KPNA6	23633	10.0528	0.592
RAB27B	5874	14.371	0.5814
DPP4	1803	11.9808	0.5578
CISH	1154	9.9881	0.5483
SLC37A3	84255	11.8034	0.5409
RAB30	27314	10.466	0.5301
DARS	1615	8.1652	0.5289
IL2RA	3559	8.4925	0.5121
CNKSR2	22866	10.6755	0.5105
MAL	4118	14.699	0.5067
FAM102B	284611	12.4334	0.4977
NABP1	64859	7.2076	0.4752
NFKBIZ	64332	10.6099	0.4717
PTGER2	5732	9.9381	0.4655
LRFN2	57497	7.3822	0.4436
NCOA3	8202	9.5674	0.4428
GFI1	2672	11.0763	0.4304
PCED1B	91523	7.9718	0.4288
CCL22	6367	6.5252	0.4256
BCL2L1	598	5.1125	0.4247
YARS	8565	6.1885	0.4242
BCL2	596	6.5103	0.4195
TAB2	23118	5.6221	0.4126
TAF4B	6875	4.5889	0.4048
FOXP3	50943	4.9378	0.4046
TRAFD1	10906	4.9828	0.4038
CSF1	1435	5.5319	0.4029
STK17B	9262	9.0002	0.3981
TNFRSF9	3604	8.3835	0.3948
IRF4	3662	6.1303	0.3921
SLC39A8	64116	10.4138	0.3904
SREBF2	6721	4.2968	0.3895
HIPK2	28996	7.8196	0.3868
IL1B	3553	4.2558	0.3727
ITK	3702	4.4287	0.3712
BHLHE40	8553	6.405	0.3696
CERS6	253782	9.0425	0.3548
ETNK1	55500	6.0239	0.3408
PIK3CD	5293	4.6676	0.3384
PLXDC1	57125	12.6175	0.3283
MKRN1	23608	6.7795	0.3219
ID2	3398	3.8693	0.3125
KIAA0040	9674	3.1088	0.3122
HIPK1	204851	8.3219	0.3118
CD69	969	5.8298	0.3097
All genes are contained within the blue module.
