# Supplementary material for: Differential gene network analysis for the identification of asthma-associated therapeutic targets in allergen-specific T-helper memory responses
Source: BMC Med Genomics. 2016 Feb 27;9:9. doi: 10.1186/s12920-016-0171-z (PMC4769846; doi:10.1186/s12920-016-0171-z)
Supplement: Additional file 9: Table S5. — Asthma associated genes identified via differential network analysis of CD4 T cell responses to HDM. Genes with both upregulated expression and coexpression patterns (region 3, P = 0.0009) were identified in the HDM-sensitized atopics with asthma compared to HDM-sensitized atopics without asthma using differential network analysis. Genes identified were exclusively from the blue module (Fig. 6b) with the exception of *PRPS1 (brown module). (XLS 29 kb) [file 12920_2016_171_MOESM9_ESM.xls]

## Sheet: Sheet1
Additional Table 5: Upregulated and differentially expressed genes in HDM atopics with asthma compared to HDM atopics without asthma.
GeneID	EntrezID	ttest	DiffK
KPNA6	23633	4.0891	0.4139
DARS	1615	3.0875	0.4127
NSMCE1	197370	3.4723	0.4048
CAMK2D	817	3.0031	0.3952
YARS	8565	3.2148	0.3537
PLXDC1	57125	3.5025	0.3537
DACT1	51339	3.1041	0.3525
NCOA3	8202	3.6174	0.3483
TAF4B	6875	2.0896	0.3483
NDFIP2	54602	4.082	0.3414
IL4R	3566	3.007	0.3407
RAB30	27314	3.22	0.3395
RAB19	401409	2.9897	0.3338
PRPS1 *	5631	2.8256	0.3316
DPP4	1803	2.7623	0.3283
SLC37A3	84255	3.3211	0.3276
RAB27B	5874	3.778	0.3262
CISH	1154	2.5621	0.3256
FAM102B	284611	3.7822	0.3188
NFKBIZ	64332	2.5101	0.3174
RASGRP3	25780	2.7593	0.3148
MAL	4118	3.049	0.3113
TRAFD1	10906	2.8975	0.3107
CNKSR2	22866	3.1391	0.3098
LRFN2	57497	2.0246	0.3027
All genes are contained within the blue module with the exception of * PRPS1 from the red module.
