# Supplementary material for: Differential gene network analysis for the identification of asthma-associated therapeutic targets in allergen-specific T-helper memory responses
Source: BMC Med Genomics. 2016 Feb 27;9:9. doi: 10.1186/s12920-016-0171-z (PMC4769846; doi:10.1186/s12920-016-0171-z)
Supplement: Additional file 10: Table S6. — Expression of asthma-associated genes in CD4 T cell responses to HDM in the three clinical groups. Asthma-associated genes were identified by differential network analysis (Fig. 6b). Log Fold Change values are derived from comparison of HDM treated versus untreated CD4 T cells from each group. (XLSX 60 kb) [file 12920_2016_171_MOESM10_ESM.xlsx]

## Sheet: Sheet1
Additional Table 6: Expression of asthma-associated genes in CD4 T cell responses to HDM in the three clinical groups
			HDM-sensitized atopics with asthma			HDM-sensitized atopics without asthma			HDM-nonsensitized controls
ProbeID	GeneID	EntrezID	logFC	t	adj.P.Val	logFC	t	adj.P.Val	logFC	t	adj.P.Val
51339_at	DACT1	51339	2.53076	24.0061	1.17819e-15	1.84058	9.94601	9.39891e-10	0.0922597	1.14365	0.353843
1154_at	CISH	1154	2.24027	21.3599	1.40787e-14	1.78109	13.0826	4.74416e-12	0.729691	7.296	4.65956e-07
3566_at	IL4R	3566	2.13705	37.8241	2.61876e-19	1.69468	13.0368	5.09377e-12	0.221069	2.24498	0.0578099
5874_at	RAB27B	5874	1.73732	16.5945	9.29396e-13	1.08615	8.48964	1.88766e-08	-0.0963171	-1.5099	0.211029
401409_at	RAB19	401409	1.61891	15.9101	2.03919e-12	1.14572	10.1547	6.34381e-10	0.183835	2.97363	0.0127746
54602_at	NDFIP2	54602	1.60583	15.1696	5.20325e-12	0.928654	7.8147	8.35564e-08	0.152031	3.41721	0.00464715
84255_at	SLC37A3	84255	1.46257	16.9141	7.20872e-13	1.03446	11.6041	4.96114e-11	0.266661	5.77628	1.53797e-05
817_at	CAMK2D	817	1.43954	17.5815	4.56884e-13	0.985497	8.20127	3.53406e-08	-0.0402537	-0.627396	0.634369
4118_at	MAL	4118	1.32926	25.9485	3.56653e-16	1.04579	13.9808	1.23781e-12	0.362469	8.94625	1.56068e-08
6875_at	TAF4B	6875	1.26283	19.2531	1.02189e-13	1.08591	21.5419	2.22536e-16	0.874133	17.375	9.46365e-14
57497_at	LRFN2	57497	1.20317	12.2679	2.01521e-10	0.926739	10.616	2.7258e-10	0.225115	2.77614	0.0198488
1803_at	DPP4	1803	1.03179	15.5491	3.15404e-12	0.72074	8.33594	2.62848e-08	0.0346333	0.737545	0.571367
284611_at	FAM102B	284611	1.03031	13.4311	4.57703e-11	0.572307	6.48767	1.85991e-06	-0.0670685	-1.73538	0.146047
25780_at	RASGRP3	25780	1.02764	8.49589	7.95956e-08	0.550293	4.85645	0.000105381	-0.0896875	-1.09739	0.375465
27314_at	RAB30	27314	1.02087	11.4275	6.5158e-10	0.574767	5.80864	9.56109e-06	-0.127837	-2.24686	0.0577132
64332_at	NFKBIZ	64332	0.951133	25.2343	5.3598e-16	0.80695	18.3445	4.56371e-15	0.414993	11.7438	1.27597e-10
57125_at	PLXDC1	57125	0.947684	10.1813	4.37083e-09	0.397773	3.35188	0.00446315	-0.412358	-8.87098	1.80845e-08
22866_at	CNKSR2	22866	0.863839	12.5782	1.28889e-10	0.544659	7.68951	1.10801e-07	0.0275992	0.80605	0.532594
197370_at	NSMCE1	197370	0.862633	19.078	1.14547e-13	0.561093	7.79798	8.67957e-08	-0.0346042	-0.950889	0.449425
8565_at	YARS	8565	0.591088	17.0885	6.63661e-13	0.434575	11.9895	2.62139e-11	0.310052	9.66217	3.9121e-09
10906_at	TRAFD1	10906	0.568789	9.17786	2.43033e-08	0.345282	7.92775	6.55408e-08	0.179266	3.97619	0.00122744
1615_at	DARS	1615	0.536239	17.0235	6.90827e-13	0.399252	11.7515	3.86232e-11	0.230448	9.12461	1.08837e-08
23633_at	KPNA6	23633	0.501307	12.8029	9.72042e-11	0.270333	6.51604	1.73931e-06	0.0281421	0.977388	0.436218
8202_at	NCOA3	8202	0.376036	9.12002	2.68394e-08	0.169717	4.23164	0.000509738	-0.0898466	-3.17264	0.00815832
5631_at	PRPS1	5631	0.236231	9.58253	1.21633e-08	0.151573	6.36794	2.50908e-06	0.210671	6.40732	3.4984e-06
LogFC are derived from comparison of HDM stimulated CD4 T cells versus unstimulated CD4 T cells for each group
