# Supplementary material for: Differential gene network analysis for the identification of asthma-associated therapeutic targets in allergen-specific T-helper memory responses
Source: BMC Med Genomics. 2016 Feb 27;9:9. doi: 10.1186/s12920-016-0171-z (PMC4769846; doi:10.1186/s12920-016-0171-z)
Supplement: Additional file 11: Table S7. — Transcription factor target enrichment of asthma-associated genes. We compared HDM driven responses in HDM-sensitized atopics with asthma versus HDM-sensitized atopics without asthma using differential network analysis. The resulting gene list was analysed using Enrichr showing that these asthma-associated genes were enriched with targets of STAT6 signaling. (XLS 29 kb) [file 12920_2016_171_MOESM11_ESM.xls]

## Sheet: Sheet1
Additional Table 7: Transcription factor target Enrichment of asthma-associated genes
Term	Adjusted P-value	Z-score	Genes
STAT6-20620947-CD4_POS_T-HUMAN	9.45e-10	-3.0386	DPP4;DARS;CAMK2D;FAM102B;CISH;NSMCE1;RAB27B;DACT1;RASGRP3
PAX3-FKHR-20663909-RHABDOMYOSARCOMA-HUMAN	6.71e-06	-1.8152	DARS;CAMK2D;NDFIP2;RAB30;IL4R;NFKBIZ;PLXDC1;DACT1
RUNX1-21571218-MEGAKARYOCYTES-HUMAN	3.26e-05	-0.8073	PRPS1;DARS;CAMK2D;NDFIP2;IL4R;CISH;NCOA3;NSMCE1;TRAFD1;RAB27B;FAM102B;MAL;SLC37A3
TCF4-23295773-U87-HUMAN	9.44e-05	-0.9887	DARS;LRFN2;CAMK2D;IL4R;NCOA3;NFKBIZ;RAB19;PLXDC1;SLC37A3;DACT1;RASGRP3
TFAP2C-20629094-MCF7-HUMAN	0.000117	-1.6403	LRFN2;CAMK2D;FAM102B;IL4R;NCOA3;MAL;RAB19
MITF-21258399-MELANOMA-HUMAN	0.000374	-0.6321	FAM102B;RAB30;CAMK2D;CISH;NCOA3;NFKBIZ;TAF4B;MAL;PLXDC1;SLC37A3;DACT1;RASGRP3
EGR1-20690147-ERYTHROLEUKEMIA-HUMAN	0.000964	-0.7651	CNKSR2;DPP4;DARS;LRFN2;FAM102B;NDFIP2;IL4R;CISH;NCOA3;MAL;PLXDC1;SLC37A3
GATA4-21415370-HL-1-MOUSE	0.00195	-1.9237	DARS;CISH;NFKBIZ;NSMCE1;TRAFD1;RASGRP3;DACT1
OLIG2-23332759-OLIGODENDROCYTES-MOUSE	0.00195	-1.4034	DARS;PRPS1;CAMK2D;NDFIP2;NFKBIZ;TRAFD1;RASGRP3
MYB-21317192-ERMYB-MOUSE	0.00284	-1.7218	PRPS1;FAM102B;NFKBIZ;TRAFD;PLXDC1
This analysis was performed using Enrichr.
